# Supplementary material for: Molecular Dynamic Simulation Analysis of a Novel Missense Variant in CYB5R3 Gene in Patients with Methemoglobinemia
Source: Medicina (Kaunas). 2023 Feb 16;59(2):379. doi: 10.3390/medicina59020379 (PMC9967277; doi:10.3390/medicina59020379)
Supplement: Supplementary file 1 [file medicina-59-00379-s001.zip]

Archive with 1 entries (1 files):
- medicina-2096565-supplementary.pdf
